# Supplementary material for: Translocation of Insecticidal Bt Protein in Transgrafted Plants
Source: BioTech (Basel). 2025 Aug 25;14(3):64. doi: 10.3390/biotech14030064 (PMC12452608; doi:10.3390/biotech14030064)
Supplement: Supplementary file 1 [file biotech-14-00064-s001.zip]

Archive with 1 entries (1 files):
- biotech-3809044-supplementary.pdf
